# Supplementary material for: A Metabolomics Approach to Investigate Kukoamine B—A Potent Natural Product With Anti-diabetic Properties
Source: Front Pharmacol. 2019 Jan 22;9:1575. doi: 10.3389/fphar.2018.01575 (PMC6350459; doi:10.3389/fphar.2018.01575)
Supplement: Data Sheet 1 — Biocrates p180 kit Concentration Data (μM). [file Data_Sheet_1.XLSX]

## Sheet: all data trasport
	Meaning of Colors
	STD/QC < Limit
	ISD out of Range
	<LOD
	Semi-Quant
	<LLOQ
	>ULOQ
	Vaild
	No intercept
											Acylcarnitines
Concentration [µM]	Plate Bar Code	Sample Bar Code	Sample Type	Sample grouping	Sample Identification	Species	Sample Type	Group	Well Position	Measurement Time	C0	C10	C10:1	C10:2	C12	C12-DC	C12:1	C14	C14:1	C14:1-OH	C14:2	C14:2-OH	C16	C16-OH	C16:1	C16:1-OH	C16:2	C16:2-OH	C18	C18:1	C18:1-OH	C18:2	C2	C3	C3-OH	C3:1	C4	C3-DC (C4-OH)	C4:1	C5	C5-M-DC	C5-OH (C3-DC-M)	C5:1	C5:1-DC	C6 (C4:1-DC)	C5-DC (C6-OH)	C6:1	C7-DC	C8
	1010983659-1 | 1010983644-1	1010982955	Sample	301	S_15	Mice	Study	KB treated db/db	40	2016.08.10 13:15:55 | 2016.08.10 13:11:56 | 2016.08.09 23:06:07	15.9	0.054	0.034	0.013	0.073	0.032	0.038	0.136	0.109	0.019	0.022	0.012	0.544	0.015	0.095	0.017	0.026	0.013	0.069	0.335	0.022	0.131	28.6	0.215	0.01	0.003	0.497	0.159	0.023	0.124	0.014	0.092	0.019	0.007	0.057	0.015	0.009	0.011	0.042
	1010983659-1 | 1010983644-1	1010983417	Sample	302	S_61	Mice	Study	KB treated db/db	22	2016.08.10 19:23:08 | 2016.08.10 19:19:08 | 2016.08.10 07:03:40	17.2	0.057	0.032	0.011	0.087	0.019	0.052	0.135	0.148	0.018	0.028	0.01	0.474	0.016	0.177	0.022	0.02	0.016	0.064	0.434	0.028	0.109	31.5	0.325	0.007	0.006	0.961	0.24	0.02	0.149	0.017	0.082	0.017	0.01	0.084	0.016	0.009	0.016	0.042
	1010983659-1 | 1010983644-1	1010982993	Sample	303	S_20	Mice	Study	KB treated db/db	88	2016.08.10 13:47:49 | 2016.08.10 13:43:50 | 2016.08.09 23:47:38	17.8	0.058	0.041	0.009	0.088	0.029	0.05	0.133	0.12	0.019	0.02	0.01	0.457	0.018	0.142	0.018	0.023	0.017	0.06	0.387	0.031	0.097	48.4	0.346	0.007	0.005	0.717	0.441	0.022	0.143	0.023	0.086	0.02	0.01	0.08	0.015	0.008	0.015	0.037
	1010983659-1 | 1010983644-1	1010983391	Sample	304	S_59	Mice	Study	KB treated db/db	93	2016.08.10 06:42:54 | 2016.08.10 19:07:08 | 2016.08.10 19:03:10	12.6	0.069	0.056	0.014	0.098	0.026	0.062	0.123	0.149	0.023	0.036	0.01	0.37	0.018	0.125	0.02	0.033	0.015	0.059	0.372	0.026	0.17	38.6	0.328	0.009	0.005	0.859	0.37	0.03	0.142	0.017	0.088	0.021	0.012	0.105	0.014	0.009	0.016	0.044
	1010983659-1 | 1010983644-1	1010983474	Sample	305	S_66	Mice	Study	KB treated db/db	94	2016.08.10 08:05:59 | 2016.08.10 20:11:04 | 2016.08.10 20:07:05	18	0.059	0.044	0.01	0.075	0.025	0.051	0.116	0.129	0.016	0.028	0.008	0.402	0.019	0.098	0.015	0.025	0.018	0.071	0.311	0.019	0.118	36.4	0.422	0.007	0.005	0.958	0.273	0.027	0.136	0.016	0.069	0.022	0.011	0.066	0.014	0.008	0.011	0.043
	1010983659-1 | 1010983644-1	1010983285	Sample	306	S_48	Mice	Study	KB treated db/db	56	2016.08.10 04:48:42 | 2016.08.10 17:39:18 | 2016.08.10 17:35:19	21.8	0.063	0.046	0.009	0.088	0.026	0.04	0.146	0.141	0.017	0.025	0.011	0.494	0.018	0.125	0.015	0.026	0.014	0.067	0.382	0.031	0.106	36.3	0.292	0.007	0.005	0.699	0.218	0.021	0.108	0.017	0.079	0.022	0.014	0.075	0.024	0.008	0.017	0.05
	1010983659-1 | 1010983644-1	1010982868	Sample	307	S_5	Mice	Study	KB treated db/db	27	2016.08.09 21:32:43 | 2016.08.10 12:04:06 | 2016.08.10 12:00:07	23	0.046	0.038	0.011	0.076	0.032	0.049	0.128	0.127	0.015	0.021	0.007	0.432	0.015	0.126	0.015	0.018	0.014	0.059	0.301	0.023	0.095	50.8	0.373	0.012	0.006	0.8	0.303	0.018	0.143	0.024	0.108	0.027	0.006	0.071	0.022	0.008	0.014	0.038
	1010983659-1 | 1010983644-1	1010983126	Sample	308	S_33	Mice	Study	KB treated db/db	54	2016.08.10 15:31:36 | 2016.08.10 15:27:36 | 2016.08.10 02:02:36	16.1	0.06	0.038	0.008	0.078	0.031	0.056	0.16	0.147	0.022	0.023	0.01	0.486	0.02	0.171	0.021	0.023	0.011	0.064	0.45	0.039	0.101	53.2	0.222	0.01	0.005	0.631	0.414	0.022	0.112	0.019	0.087	0.023	0.006	0.085	0.019	0.012	0.015	0.05
	1010983659-1 | 1010983644-1	1010983576	Sample	309	S_76	Mice	Study	KB treated db/db	24	2016.08.10 21:31:01 | 2016.08.10 21:27:01 | 2016.08.10 09:49:50	12.9	0.047	0.038	0.011	0.085	0.028	0.057	0.134	0.164	0.022	0.024	0.008	0.376	0.015	0.179	0.023	0.025	0.016	0.047	0.384	0.032	0.097	45.8	0.193	0.01	0.005	0.528	0.284	0.018	0.115	0.016	0.086	0.018	0.01	0.078	0.012	0.009	0.015	0.035
	1010983659-1 | 1010983644-1	1010983315	Sample	310	S_51	Mice	Study	KB treated db/db	92	2016.08.10 05:19:50 | 2016.08.10 18:03:15 | 2016.08.10 17:59:16	11.2	0.064	0.036	0.012	0.077	0.035	0.06	0.118	0.125	0.019	0.024	0.008	0.405	0.031	0.139	0.019	0.028	0.016	0.04	0.362	0.028	0.128	36.4	0.139	0.011	0.005	0.481	0.361	0.027	0.088	0.016	0.072	0.018	0.009	0.061	0.018	0.007	0.015	0.046
	1010983659-1 | 1010983644-1	1010983557	Sample	501	S_74	Mice	Study	Metformin treated db/db	95	2016.08.10 09:29:05 | 2016.08.10 21:15:01 | 2016.08.10 21:11:03	11.9	0.055	0.049	0.014	0.067	0.032	0.051	0.132	0.118	0.018	0.021	0.011	0.554	0.019	0.118	0.02	0.021	0.016	0.063	0.37	0.03	0.111	10.6	0.119	0.011	0.007	0.275	0.132	0.024	0.087	0.017	0.066	0.023	0.007	0.037	0.018	0.011	0.018	0.034
	1010983659-1 | 1010983644-1	1010983387	Sample	502	S_58	Mice	Study	Metformin treated db/db	81	2016.08.10 06:32:31 | 2016.08.10 18:59:10 | 2016.08.10 18:55:11	11.3	0.042	0.039	0.011	0.059	0.025	0.044	0.122	0.108	0.017	0.019	0.01	0.529	0.018	0.122	0.016	0.024	0.012	0.075	0.36	0.027	0.112	18.9	0.147	0.007	0.005	0.364	0.156	0.017	0.101	0.012	0.067	0.02	0.011	0.049	0.011	0.01	0.015	0.03
	1010983659-1 | 1010983644-1	1010982820	Sample	503	S_1	Mice	Study	Metformin treated db/db	74	2016.08.09 20:51:13 | 2016.08.10 11:32:12 | 2016.08.10 11:28:14	16.6	0.047	0.031	0.012	0.069	0.032	0.041	0.102	0.086	0.016	0.017	0.008	0.395	0.021	0.094	0.015	0.014	0.015	0.072	0.248	0.021	0.058	27.4	0.334	0.006	0.006	0.506	0.312	0.013	0.133	0.015	0.074	0.022	0.009	0.077	0.017	0.009	0.015	0.033
	1010983659-1 | 1010983644-1	1010982887	Sample	504	S_8	Mice	Study	Metformin treated db/db	51	2016.08.10 12:20:04 | 2016.08.10 12:16:05 | 2016.08.09 21:53:29	21.1	0.045	0.039	0.015	0.068	0.027	0.041	0.107	0.102	0.014	0.021	0.009	0.411	0.019	0.08	0.017	0.019	0.013	0.064	0.287	0.023	0.097	21.1	0.325	0.007	0.005	0.551	0.24	0.021	0.142	0.015	0.098	0.021	0.016	0.056	0.012	0.009	0.014	0.032
	1010983659-1 | 1010983644-1	1010983290	Sample	505	S_49	Mice	Study	Metformin treated db/db	68	2016.08.10 04:59:04 | 2016.08.10 17:47:17 | 2016.08.10 17:43:18	14.2	0.052	0.033	0.01	0.077	0.026	0.031	0.108	0.103	0.014	0.029	0.008	0.452	0.016	0.096	0.015	0.027	0.014	0.065	0.288	0.025	0.11	23.1	0.209	0.004	0.008	0.514	0.179	0.02	0.098	0.013	0.075	0.03	0.008	0.062	0.011	0.006	0.007	0.04
	1010983659-1 | 1010983644-1	1010982936	Sample	506	S_13	Mice	Study	Metformin treated db/db	16	2016.08.10 12:59:56 | 2016.08.10 12:55:57 | 2016.08.09 22:45:21	11.4	0.039	0.029	0.012	0.056	0.028	0.035	0.1	0.102	0.014	0.017	0.007	0.39	0.017	0.102	0.012	0.016	0.012	0.056	0.299	0.026	0.078	24.7	0.188	0.003	0.005	0.52	0.348	0.014	0.09	0.013	0.08	0.024	0.007	0.064	0.013	0.006	0.009	0.036
	1010983659-1 | 1010983644-1	1010983561	Sample	508	S_75	Mice	Study	Metformin treated db/db	12	2016.08.10 09:39:26 | 2016.08.10 21:23:00 | 2016.08.10 21:19:01	17.5	0.052	0.031	0.01	0.059	0.028	0.041	0.115	0.103	0.013	0.019	0.007	0.495	0.018	0.091	0.017	0.014	0.015	0.088	0.307	0.024	0.079	20.5	0.193	0.011	0.009	0.328	0.217	0.021	0.085	0.018	0.061	0.018	0.006	0.033	0.013	0.011	0.015	0.033
	1010983659-1 | 1010983644-1	1010983247	Sample	509	S_44	Mice	Study	Metformin treated db/db	8	2016.08.10 17:07:21 | 2016.08.10 17:03:21 | 2016.08.10 04:07:09	13.6	0.057	0.042	0.014	0.076	0.029	0.041	0.107	0.101	0.017	0.027	0.01	0.432	0.015	0.083	0.014	0.026	0.016	0.072	0.289	0.02	0.13	33.8	0.227	0.005	0.006	0.463	0.319	0.02	0.111	0.015	0.089	0.018	0.011	0.053	0.012	0.009	0.015	0.035
	1010983659-1 | 1010983644-1	1010983523	Sample	510	S_71	Mice	Study	Metformin treated db/db	59	2016.08.10 08:57:55 | 2016.08.10 20:51:05 | 2016.08.10 20:47:05	14.4	0.054	0.052	0.013	0.076	0.024	0.055	0.113	0.125	0.017	0.023	0.01	0.411	0.015	0.112	0.019	0.021	0.014	0.074	0.322	0.023	0.103	23.7	0.211	0.007	0.007	0.445	0.226	0.026	0.082	0.012	0.074	0.023	0.01	0.056	0.01	0.011	0.016	0.04
	1010983659-1 | 1010983644-1	1010983320	Sample	601	S_52	Mice	Study	Rosiglitazone treated db/db	9	2016.08.10 05:30:12 | 2016.08.10 18:11:14 | 2016.08.10 18:07:15	19.3	0.047	0.037	0.011	0.082	0.027	0.065	0.179	0.16	0.023	0.025	0.007	0.474	0.019	0.185	0.019	0.017	0.014	0.044	0.364	0.028	0.071	30.2	0.236	0.007	0.006	0.74	0.203	0.014	0.135	0.012	0.083	0.021	0.009	0.082	0.027	0.011	0.016	0.033
	1010983659-1 | 1010983644-1	1010983005	Sample	602	S_21	Mice	Study	Rosiglitazone treated db/db	5	2016.08.10 13:55:47 | 2016.08.10 13:51:48 | 2016.08.09 23:58:01	18.3	0.055	0.036	0.012	0.094	0.026	0.077	0.196	0.188	0.021	0.026	0.009	0.556	0.023	0.198	0.021	0.019	0.016	0.059	0.373	0.028	0.076	28.7	0.262	0.008	0.007	1.04	0.236	0.014	0.143	0.022	0.082	0.017	0.009	0.074	0.02	0.012	0.019	0.036
	1010983659-1 | 1010983644-1	1010983460	Sample	603	S_65	Mice	Study	Rosiglitazone treated db/db	82	2016.08.10 20:03:06 | 2016.08.10 19:59:07 | 2016.08.10 07:55:36	15.3	0.041	0.022	0.008	0.063	0.029	0.056	0.091	0.138	0.012	0.015	0.008	0.295	0.017	0.101	0.012	0.012	0.013	0.047	0.247	0.024	0.037	35.7	0.188	0.008	0.004	0.629	0.201	0.018	0.103	0.013	0.056	0.019	0.007	0.058	0.012	0.01	0.013	0.031
	1010983659-1 | 1010983644-1	1010983111	Sample	604	S_32	Mice	Study	Rosiglitazone treated db/db	42	2016.08.10 01:52:14 | 2016.08.10 15:23:36 | 2016.08.10 15:19:37	17.6	0.056	0.026	0.01	0.093	0.028	0.055	0.146	0.179	0.02	0.027	0.007	0.403	0.018	0.175	0.021	0.019	0.014	0.051	0.348	0.03	0.077	24.6	0.288	0.008	0.01	1.12	0.193	0.022	0.132	0.021	0.071	0.019	0.005	0.079	0.017	0.007	0.016	0.028
	1010983659-1 | 1010983644-1	1010983538	Sample	605	S_72	Mice	Study	Rosiglitazone treated db/db	71	2016.08.10 09:08:19 | 2016.08.10 20:59:04 | 2016.08.10 20:55:05	15.1	0.046	0.031	0.01	0.096	0.028	0.076	0.164	0.164	0.014	0.022	0.009	0.424	0.02	0.21	0.021	0.018	0.018	0.048	0.341	0.037	0.068	29.4	0.22	0.007	0.007	0.733	0.237	0.019	0.103	0.021	0.075	0.02	0.009	0.076	0.017	0.009	0.012	0.036
	1010983659-1 | 1010983644-1	1010983504	Sample	606	S_69	Mice	Study	Rosiglitazone treated db/db	35	2016.08.10 08:37:08 | 2016.08.10 20:35:03 | 2016.08.10 20:31:03	16.7	0.064	0.033	0.009	0.118	0.023	0.095	0.143	0.257	0.019	0.036	0.008	0.363	0.013	0.224	0.023	0.023	0.016	0.049	0.424	0.032	0.08	36.9	0.328	0.004	0.006	1.33	0.311	0.024	0.123	0.014	0.076	0.018	0.008	0.103	0.017	0.012	0.014	0.039
	1010983659-1 | 1010983644-1	1010983251	Sample	608	S_45	Mice	Study	Rosiglitazone treated db/db	20	2016.08.10 04:17:33 | 2016.08.10 17:15:21 | 2016.08.10 17:11:21	14.3	0.05	0.031	0.01	0.11	0.022	0.096	0.184	0.239	0.019	0.033	0.009	0.433	0.021	0.218	0.024	0.023	0.014	0.056	0.372	0.034	0.077	31.9	0.252	0.009	0.004	0.724	0.285	0.02	0.126	0.02	0.082	0.025	0.011	0.099	0.023	0.009	0.012	0.043
	1010983659-1 | 1010983644-1	1010983266	Sample	609	S_46	Mice	Study	Rosiglitazone treated db/db	32	2016.08.10 04:27:56 | 2016.08.10 17:23:20 | 2016.08.10 17:19:21	20.4	0.07	0.043	0.009	0.123	0.027	0.098	0.236	0.257	0.033	0.039	0.011	0.597	0.028	0.284	0.026	0.029	0.017	0.078	0.588	0.042	0.105	44.3	0.258	0.013	0.008	0.774	0.369	0.021	0.161	0.02	0.087	0.031	0.01	0.128	0.019	0.009	0.015	0.039
	1010983659-1 | 1010983644-1	1010982974	Sample	610	S_18	Mice	Study	Rosiglitazone treated db/db	64	2016.08.10 13:31:52 | 2016.08.10 13:27:53 | 2016.08.09 23:26:53	14.1	0.061	0.039	0.01	0.156	0.027	0.133	0.233	0.294	0.027	0.038	0.01	0.483	0.021	0.298	0.03	0.031	0.015	0.051	0.493	0.042	0.106	33.8	0.268	0.004	0.006	0.743	0.371	0.024	0.121	0.025	0.084	0.023	0.009	0.134	0.027	0.012	0.017	0.055
	1010983659-1 | 1010983644-1	1010983421	Sample	701	S_62	Mice	Study	vehicle treated db/db	34	2016.08.10 19:31:08 | 2016.08.10 19:27:08 | 2016.08.10 07:14:03	28.2	0.049	0.037	0.013	0.069	0.021	0.044	0.128	0.115	0.014	0.022	0.011	0.426	0.014	0.099	0.016	0.02	0.013	0.071	0.319	0.02	0.094	17	0.23	0.005	0.007	0.574	0.1	0.018	0.131	0.008	0.078	0.024	0.007	0.062	0.011	0.007	0.011	0.042
	1010983659-1 | 1010983644-1	1010983043	Sample	702	S_24	Mice	Study	vehicle treated db/db	53	2016.08.10 14:27:44 | 2016.08.10 14:23:45 | 2016.08.10 00:39:34	21.5	0.057	0.034	0.011	0.073	0.032	0.047	0.106	0.142	0.016	0.027	0.009	0.304	0.01	0.129	0.011	0.021	0.015	0.059	0.308	0.023	0.089	20.3	0.274	0.006	0.004	0.806	0.135	0.016	0.169	0.009	0.089	0.021	0.01	0.075	0.011	0.009	0.014	0.045
	1010983659-1 | 1010983644-1	1010983198	Sample	703	S_40	Mice	Study	vehicle treated db/db	43	2016.08.10 16:27:26 | 2016.08.10 16:23:27 | 2016.08.10 03:15:16	12.9	0.064	0.036	0.015	0.081	0.029	0.042	0.117	0.114	0.017	0.023	0.009	0.395	0.011	0.09	0.021	0.022	0.013	0.069	0.321	0.02	0.111	35.3	0.147	0.008	0.009	0.416	0.249	0.028	0.101	0.018	0.072	0.023	0.009	0.068	0.016	0.011	0.013	0.039
	1010983659-1 | 1010983644-1	1010983077	Sample	704	S_27	Mice	Study	vehicle treated db/db	89	2016.08.10 01:10:42 | 2016.08.10 14:51:39 | 2016.08.10 14:47:40	14.6	0.07	0.044	0.014	0.084	0.035	0.056	0.124	0.124	0.015	0.028	0.011	0.409	0.016	0.111	0.016	0.028	0.013	0.065	0.326	0.023	0.144	26.7	0.3	0.007	0.004	0.658	0.254	0.029	0.137	0.013	0.064	0.02	0.009	0.078	0.021	0.011	0.014	0.04
	1010983659-1 | 1010983644-1	1010983455	Sample	705	S_64	Mice	Study	vehicle treated db/db	70	2016.08.10 19:55:07 | 2016.08.10 19:51:08 | 2016.08.10 07:45:13	18.5	0.059	0.045	0.016	0.084	0.031	0.044	0.122	0.112	0.014	0.029	0.012	0.464	0.012	0.092	0.015	0.036	0.014	0.076	0.311	0.019	0.133	30.9	0.296	0.008	0.005	0.658	0.213	0.022	0.143	0.015	0.084	0.023	0.013	0.081	0.011	0.009	0.012	0.044
	1010983659-1 | 1010983644-1	1010983209	Sample	706	S_41	Mice	Study	vehicle treated db/db	55	2016.08.10 16:35:25 | 2016.08.10 16:31:26 | 2016.08.10 03:25:39	31	0.042	0.036	0.011	0.059	0.029	0.046	0.081	0.08	0.014	0.019	0.007	0.328	0.012	0.074	0.012	0.015	0.013	0.062	0.21	0.013	0.068	33.7	0.366	0.009	0.004	0.612	0.166	0.017	0.127	0.015	0.083	0.031	0.007	0.057	0.01	0.006	0.009	0.041
	1010983659-1 | 1010983644-1	1010983493	Sample	708	S_68	Mice	Study	vehicle treated db/db	23	2016.08.10 20:27:02 | 2016.08.10 20:23:03 | 2016.08.10 08:26:44	29.1	0.071	0.048	0.014	0.094	0.023	0.042	0.13	0.099	0.015	0.033	0.011	0.431	0.017	0.074	0.014	0.028	0.018	0.083	0.262	0.02	0.163	33.9	0.319	0.011	0.005	0.491	0.192	0.026	0.175	0.014	0.073	0.026	0.007	0.078	0.013	0.012	0.013	0.042
	1010983659-1 | 1010983644-1	1010983519	Sample	709	S_70	Mice	Study	vehicle treated db/db	47	2016.08.10 08:47:32 | 2016.08.10 20:43:04 | 2016.08.10 20:39:04	17.4	0.066	0.041	0.015	0.077	0.027	0.05	0.129	0.094	0.012	0.02	0.009	0.46	0.013	0.103	0.014	0.018	0.014	0.068	0.279	0.018	0.106	35.1	0.19	0.01	0.009	0.423	0.266	0.026	0.124	0.012	0.082	0.027	0.005	0.056	0.018	0.01	0.01	0.042
	1010983659-1 | 1010983644-1	1010983010	Sample	710	S_22	Mice	Study	vehicle treated db/db	17	2016.08.10 14:03:46 | 2016.08.10 13:59:48 | 2016.08.10 00:08:24	14.6	0.077	0.061	0.017	0.114	0.029	0.056	0.193	0.151	0.025	0.038	0.013	0.513	0.019	0.143	0.025	0.042	0.016	0.081	0.425	0.029	0.189	42.4	0.175	0.011	0.006	0.478	0.336	0.025	0.101	0.01	0.08	0.019	0.01	0.132	0.014	0.009	0.016	0.048
	1010983659-1 | 1010983644-1	1010983595	Sample	802	S_78	Mice	Study	vehicle treated WT	48	2016.08.10 10:10:38 | 2016.08.10 21:47:03 | 2016.08.10 21:43:03	27.9	0.047	0.044	0.012	0.075	0.03	0.041	0.13	0.086	0.012	0.021	0.006	0.552	0.014	0.067	0.014	0.024	0.015	0.115	0.213	0.017	0.115	53	0.501	0.007	0.007	0.487	0.267	0.019	0.14	0.014	0.07	0.022	0.011	0.087	0.021	0.008	0.012	0.042
	1010983659-1 | 1010983644-1	1010982891	Sample	803	S_9	Mice	Study	vehicle treated WT	63	2016.08.09 22:03:51 | 2016.08.10 12:28:02 | 2016.08.10 12:24:04	12.3	0.065	0.052	0.012	0.151	0.026	0.06	0.269	0.145	0.028	0.038	0.014	0.76	0.031	0.132	0.027	0.044	0.017	0.152	0.411	0.03	0.186	37.5	0.231	0.009	0.006	0.374	0.263	0.013	0.103	0.023	0.076	0.021	0.008	0.182	0.032	0.008	0.014	0.056
	1010983659-1 | 1010983644-1	1010983353	Sample	804	S_55	Mice	Study	vehicle treated WT	45	2016.08.10 18:35:14 | 2016.08.10 18:31:14 | 2016.08.10 06:01:22	23.8	0.065	0.038	0.014	0.109	0.025	0.053	0.238	0.113	0.018	0.028	0.011	0.658	0.025	0.09	0.019	0.035	0.014	0.174	0.338	0.025	0.157	46.4	1.01	0.006	0.008	0.71	0.293	0.019	0.231	0.021	0.095	0.034	0.013	0.15	0.028	0.01	0.016	0.052
	1010983659-1 | 1010983644-1	1010982917	Sample	805	S_11	Mice	Study	vehicle treated WT	87	2016.08.10 12:43:59 | 2016.08.10 12:40:00 | 2016.08.09 22:24:36	21.1	0.057	0.051	0.014	0.138	0.03	0.078	0.31	0.149	0.027	0.032	0.012	0.908	0.038	0.144	0.026	0.04	0.016	0.146	0.469	0.037	0.19	55.5	0.519	0.006	0.007	0.581	0.39	0.019	0.209	0.026	0.081	0.021	0.013	0.192	0.033	0.01	0.02	0.053
	1010983659-1 | 1010983644-1	1010983107	Sample	806	S_30	Mice	Study	vehicle treated WT	30	2016.08.10 01:41:50 | 2016.08.10 15:15:37 | 2016.08.10 15:11:38	19.5	0.068	0.05	0.011	0.129	0.025	0.053	0.219	0.143	0.023	0.035	0.013	0.694	0.02	0.114	0.021	0.045	0.02	0.108	0.341	0.026	0.19	52.3	0.369	0.007	0.006	0.46	0.287	0.013	0.217	0.023	0.083	0.023	0.016	0.206	0.02	0.007	0.011	0.059
	1010983659-1 | 1010983644-1	1010983611	Sample	808	S_80	Mice	Study	vehicle treated WT	72	2016.08.10 10:31:25 | 2016.08.10 22:03:02 | 2016.08.10 21:59:03	16.4	0.079	0.068	0.012	0.133	0.027	0.07	0.231	0.162	0.023	0.038	0.012	0.664	0.021	0.133	0.022	0.044	0.014	0.111	0.361	0.024	0.185	37.5	0.413	0.008	0.009	0.556	0.227	0.014	0.165	0.023	0.085	0.023	0.008	0.194	0.019	0.015	0.016	0.059
	1010983659-1 | 1010983644-1	1010983436	Sample	809	S_63	Mice	Study	vehicle treated WT	46	2016.08.10 19:39:08 | 2016.08.10 19:35:08 | 2016.08.10 07:24:27	9.95	0.093	0.066	0.012	0.197	0.026	0.082	0.427	0.199	0.037	0.044	0.017	1.01	0.045	0.171	0.039	0.065	0.023	0.235	0.524	0.048	0.286	33.8	0.219	0.008	0.007	0.347	0.261	0.017	0.108	0.026	0.071	0.03	0.019	0.183	0.041	0.011	0.015	0.067
	1010983659-1 | 1010983644-1	1010983062	Sample	810	S_26	Mice	Study	vehicle treated WT	77	2016.08.10 01:00:19 | 2016.08.10 14:43:41 | 2016.08.10 14:39:42	12.7	0.078	0.062	0.018	0.152	0.027	0.067	0.37	0.164	0.023	0.034	0.015	0.9	0.042	0.15	0.027	0.048	0.022	0.178	0.464	0.042	0.209	32.7	0.335	0.012	0.005	0.461	0.292	0.013	0.127	0.024	0.084	0.034	0.01	0.185	0.021	0.009	0.015	0.066
	1010983659-1 | 1010983644-1	10000001	Blank						1	2016.08.09 18:25:59 | 2016.08.10 09:40:32 | 2016.08.10 09:36:33	NA	NA	NA	NA	NA	NA	NA	NA	NA	NA	NA	NA	NA	NA	NA	NA	NA	NA	NA	NA	NA	NA	NA	NA	NA	NA	NA	NA	NA	NA	NA	NA	NA	NA	NA	NA	NA	NA	NA
	1010983659-1 | 1010983644-1	1010983024	Sample		P_1	Mice	External Pool	Pool QC	29	2016.08.10 14:11:45 | 2016.08.10 14:07:47 | 2016.08.10 00:18:48	14.6	0.033	0.019	0.013	0.023	0.028	0.015	0.021	0.017	0.005	0.003	0.004	0.044	0.005	0.014	0.008	0.006	0.009	0.033	0.036	0.011	0.006	0.172	0.004	0.007	0.005	0.013	0.078	0.008	0.021	0.011	0.076	0.023	0.008	0.007	0.009	0.004	0.008	0.025
	1010983659-1 | 1010983644-1	1010983232	Sample		P_2	Mice	External Pool	Pool QC	91	2016.08.10 03:56:47 | 2016.08.10 16:59:21 | 2016.08.10 16:55:22	15.7	0.038	0.032	0.014	0.035	0.037	0.028	0.025	0.019	0.007	0.005	0.006	0.048	0.006	0.014	0.006	0.005	0.013	0.021	0.043	0.01	0.007	0.146	0.011	0.009	0.007	0.01	0.08	0.011	0.015	0.009	0.065	0.023	0.004	0.005	0.004	0.005	0.014	0.03
	1010983659-1 | 1010983644-1	1010983441	Sample		P_3	Mice	External Pool	Pool QC	58	2016.08.10 19:47:08 | 2016.08.10 19:43:09 | 2016.08.10 07:34:50	13.7	0.042	0.021	0.013	0.022	0.032	0.024	0.024	0.02	0.006	0.004	0.004	0.048	0.005	0.014	0.007	0.005	0.01	0.033	0.037	0.011	0.009	0.086	0.007	0.009	0.007	0.013	0.072	0.011	0.014	0.011	0.072	0.016	0.006	0.004	0.004	0.004	0.008	0.021
	1010983659-1 | 1010983644-1	1010982834	Sample		P_4	Mice	External Pool	Pool QC	86	2016.08.10 11:40:09 | 2016.08.10 11:36:10 | 2016.08.09 21:01:35	13.9	0.061	0.04	0.017	0.033	0.036	0.029	0.025	0.021	0.004	0.004	0.005	0.058	0.007	0.015	0.008	0.005	0.01	0.028	0.037	0.014	0.008	0.1	0.014	0.012	0.007	0.017	0.078	0.009	0.021	0.007	0.074	0.02	0.009	0.009	0.005	0.008	0.013	0.039
	1010983659-1 | 1010983644-1	20000611	Standard L1		p180 Cal1				49	2016.08.10 10:12:28 | 2016.08.10 10:08:29 | 2016.08.09 19:07:30	0.093	0.04	0.049	0.017	0.039	0.079	0.05	0.013	0.004	0.007	0.003	0.023	0.007	0.005	0.027	0.006	0.009	0.011	0.006	0.016	0.012	0.003	0.023	0.008	0.007	0.004	0.015	0.016	0.014	0.013	0.015	0.035	0.044	0.008	0.031	0.011	0.008	0.019	0.055
	1010983659-1 | 1010983644-1	20000612	Standard L2		p180 Cal2				61	2016.08.09 19:17:53 | 2016.08.10 10:20:27 | 2016.08.10 10:16:28	0.096	0.045	0.047	0.017	0.043	0.067	0.043	0.011	0.003	0.005	0.004	0.027	0.005	0.003	0.028	0.005	0.008	0.016	0.008	0.014	0.012	0.004	0.037	0.007	0.007	0.005	0.013	0.017	0.011	0.009	0.018	0.034	0.044	0.008	0.032	0.008	0.01	0.023	0.043
	1010983659-1 | 1010983644-1	20000613	Standard L3		p180 Cal3				73	2016.08.09 19:28:14 | 2016.08.10 10:28:24 | 2016.08.10 10:24:27	0.092	0.037	0.057	0.016	0.042	0.065	0.044	0.012	0.005	0.008	0.003	0.028	0.004	0.004	0.027	0.006	0.006	0.013	0.006	0.013	0.014	0.004	0.028	0.009	0.007	0.004	0.012	0.009	0.01	0.014	0.013	0.038	0.039	0.007	0.026	0.01	0.023	0.018	0.046
	1010983659-1 | 1010983644-1	20000614	Standard L4		p180 Cal4				85	2016.08.09 19:38:36 | 2016.08.10 10:36:21 | 2016.08.10 10:32:23	0.077	0.05	0.076	0.018	0.041	0.095	0.077	0.014	0.004	0.007	0.003	0.039	0.009	0.006	0.026	0.008	0.006	0.013	0.004	0.01	0.018	0.003	0.025	0.009	0.009	0.004	0.012	0.009	0.014	0.012	0.015	0.036	0.029	0.006	0.039	0.008	0.054	0.017	0.042
	1010983659-1 | 1010983644-1	20000615	Standard L5		p180 Cal5				2	2016.08.10 10:44:19 | 2016.08.10 10:40:20 | 2016.08.09 19:48:58	0.094	0.039	0.042	0.021	0.049	0.057	0.04	0.013	0.002	0.007	0.004	0.03	0.008	0.005	0.027	0.005	0.011	0.015	0.006	0.01	0.015	0.004	0.028	0.007	0.006	0.005	0.012	0.013	0.012	0.012	0.014	0.047	0.027	0.009	0.028	0.009	0.07	0.023	0.033
	1010983659-1 | 1010983644-1	20000616	Standard L6		p180 Cal6				14	2016.08.09 19:59:21 | 2016.08.10 10:52:18 | 2016.08.10 10:48:19	0.101	0.038	0.043	0.018	0.037	0.057	0.032	0.016	0.003	0.005	0.004	0.025	0.008	0.006	0.025	0.007	0.009	0.016	0.004	0.009	0.011	0.002	0.021	0.008	0.008	0.008	0.015	0.011	0.013	0.011	0.016	0.041	0.024	0.006	0.034	0.012	0.117	0.015	0.037
	1010983659-1 | 1010983644-1	20000617	Standard L7		p180 Cal7				26	2016.08.10 11:00:17 | 2016.08.10 10:56:18 | 2016.08.09 20:09:43	0.085	0.036	0.046	0.025	0.035	0.057	0.039	0.011	0.004	0.007	0.004	0.029	0.009	0.006	0.026	0.006	0.008	0.013	0.005	0.011	0.011	0.002	0.031	0.008	0.011	0.005	0.013	0.015	0.011	0.018	0.019	0.041	0.026	0.007	0.032	0.01	0.147	0.018	0.044
	1010983659-1 | 1010983644-1	721029	QC Level 1		p180_QC1	human			38	2016.08.09 20:20:06 | 2016.08.10 11:08:16 | 2016.08.10 11:04:17	26.7	0.434	0.123	0.026	0.597	0.073	0.079	0.603	0.052	0.008	0.018	0.007	0.551	0.004	0.019	0.009	0.009	0.015	0.504	0.067	0.009	0.033	3.23	0.59	0.011	0.006	0.564	0.041	0.018	0.681	0.024	0.06	0.047	0.014	0.29	0.015	0.013	0.029	0.284
	1010983659-1 | 1010983644-1	721046	QC Level 2		p180_QC2	human			50	2016.08.09 20:30:29 | 2016.08.10 11:16:15 | 2016.08.10 11:12:16	53.9	1.83	0.109	0.027	4.01	0.049	0.091	2.12	0.054	0.018	0.019	0.009	3.86	0.006	0.026	0.011	0.012	0.025	1.7	0.063	0.016	0.039	10.6	4.91	0.01	0.006	3.86	0.04	0.031	4.5	0.012	0.093	0.043	0.018	1.8	0.02	0.008	0.026	2.65
	1010983659-1 | 1010983644-1	721050	QC Level 3		p180_QC3	human			62	2016.08.10 11:24:14 | 2016.08.10 11:20:16 | 2016.08.09 20:40:51	68.8	3.34	0.117	0.024	7.19	0.048	0.089	4	0.058	0.015	0.019	0.008	7.28	0.008	0.027	0.014	0.009	0.013	3.22	0.063	0.016	0.037	17.1	8.96	0.002	0.01	6.77	0.029	0.031	8.29	0.005	0.055	0.047	0.029	3.4	0.016	0.014	0.028	4.88
	1010983659-1 | 1010983644-1	11000002	Zero Sample		PBS				25	2016.08.10 09:56:30 | 2016.08.10 09:52:31 | 2016.08.09 18:46:45	0.393	0.024	0.029	0.005	0.027	0.033	0.026	0.008	0.002	0.004	0.001	0.004	0.004	0.002	0.005	0.005	0.004	0.012	0.002	0.007	0.008	0.001	0.024	0.009	0.008	0.006	0.008	0.011	0.011	0.008	0.009	0.051	0.017	0.007	0.008	0.003	0.006	0.004	0.017
	1010983659-1 | 1010983644-1	11000002	Zero Sample		PBS				37	2016.08.10 10:04:29 | 2016.08.10 10:00:30 | 2016.08.09 18:57:08	0.429	0.023	0.032	0.007	0.029	0.039	0.028	0.007	0.003	0.003	0.003	0.003	0.002	0.002	0.007	0.004	0.005	0.011	0.003	0.006	0.007	0.002	0.021	0.006	0.004	0.004	0.009	0.007	0.006	0.01	0.008	0.041	0.02	0.005	0.008	0.006	0.006	0.006	0.02
	1010983659-1 | 1010983644-1	11000002	Zero Sample		PBS				13	2016.08.09 18:36:22 | 2016.08.10 09:48:31 | 2016.08.10 09:44:32	0.37	0.028	0.032	0.007	0.034	0.041	0.028	0.009	0.002	0.005	0.005	0.005	0.005	0.002	0.007	0.004	0.008	0.013	0.004	0.005	0.007	0.003	0.018	0.005	0.007	0.01	0.013	0.013	0.007	0.018	0.012	0.059	0.026	0.009	0.007	0.011	0.008	0.007	0.023
										Class	acylcarnitines	acylcarnitines	acylcarnitines	acylcarnitines	acylcarnitines	acylcarnitines	acylcarnitines	acylcarnitines	acylcarnitines	acylcarnitines	acylcarnitines	acylcarnitines	acylcarnitines	acylcarnitines	acylcarnitines	acylcarnitines	acylcarnitines	acylcarnitines	acylcarnitines	acylcarnitines	acylcarnitines	acylcarnitines	acylcarnitines	acylcarnitines	acylcarnitines	acylcarnitines	acylcarnitines	acylcarnitines	acylcarnitines	acylcarnitines	acylcarnitines	acylcarnitines	acylcarnitines	acylcarnitines	acylcarnitines	acylcarnitines	acylcarnitines	acylcarnitines	acylcarnitines
										Bio ID	406-76-8	1492-27-9			25518-54-1			25597-07-3					1935-18-8						1976-27-8	13962-05-5		36816-10-1	3040-38-8	113817-31-5			1492-26-8			31023-24-2	102673-95-0		64191-86-2		14919-34-7	109006-11-3			25243-95-2
											541-14-0												2364-66-1										4398-79-2	17298-37-2			25518-49-4			31023-25-3					71160-24-2				3671-77-0
											541-15-1												2364-67-2										870-77-9				25576-40-3			98299-38-8
										LOD (from SOP) 1010983644/1 µM	0	0	0	0	0	0	0	0	0	0	0	0	0	0	0	0	0	0	0	0	0	0	0	0	0	0	0	0	0	0	0	0	0	0	0	0	0	0	0
										LOD (calc.) 1010983659/1 µM	1.18	0.072	0.095	0.02	0.087	0.118	0.084	0.023	0.005	0.011	0.009	0.011	0.011	0.006	0.02	0.013	0.016	0.035	0.008	0.019	0.022	0.007	0.063	0.017	0.022	0.018	0.027	0.032	0.022	0.031	0.026	0.154	0.059	0.021	0.023	0.018	0.019	0.018	0.059
										ULOQ 1010983644-1
										ULOQ 1010983659-1	120	6			12			6					12						6				35	15			12			12									8
										LLOQ 1010983644-1
										LLOQ 1010983659-1	5	0.3			0.4			0.4					0.4						0.4				0.4	0.4			0.4			0.4									0.2
										SOP 1010983644-1
										SOP 1010983659-1	KIT3-0-5404	KIT3-0-5404	KIT3-0-5404	KIT3-0-5404	KIT3-0-5404	KIT3-0-5404	KIT3-0-5404	KIT3-0-5404	KIT3-0-5404	KIT3-0-5404	KIT3-0-5404	KIT3-0-5404	KIT3-0-5404	KIT3-0-5404	KIT3-0-5404	KIT3-0-5404	KIT3-0-5404	KIT3-0-5404	KIT3-0-5404	KIT3-0-5404	KIT3-0-5404	KIT3-0-5404	KIT3-0-5404	KIT3-0-5404	KIT3-0-5404	KIT3-0-5404	KIT3-0-5404	KIT3-0-5404	KIT3-0-5404	KIT3-0-5404	KIT3-0-5404	KIT3-0-5404	KIT3-0-5404	KIT3-0-5404	KIT3-0-5404	KIT3-0-5404	KIT3-0-5404	KIT3-0-5404	KIT3-0-5404
[truncated: 149 more columns]
